# Supplementary material for: Investigating the existence of an osmotic barrier between xylem fibers and vessels in sugar maple (Acer saccharum) using microCT
Source: Tree Physiol. 2024 Oct 17;46(13):108–18. doi: 10.1093/treephys/tpae134 (PMC13016655; doi:10.1093/treephys/tpae134)
Supplement: POSTPROCESSING_FULL_tpae134 [file postprocessing_full_tpae134.zip]

Archive with 1 entries (1 files):
- POSTPROCESSING_FULL.ijm
