# Supplementary material for: Investigating the existence of an osmotic barrier between xylem fibers and vessels in sugar maple (Acer saccharum) using microCT
Source: Tree Physiol. 2024 Oct 17;46(13):108–18. doi: 10.1093/treephys/tpae134 (PMC13016655; doi:10.1093/treephys/tpae134)
Supplement: POSTPROCESSING_FULL_tpae134 [file postprocessing_full_tpae134.zip › POSTPROCESSING_FULL.ijm]

//Full Postprocessing For MCT Images
//James A. Robinson
//This macro combines two separate macro, one that handles initial thresholding, and one that handles vessel removal.

//Initial thresholding to isolate fibres for analysis
run("Close All");
open("recon_A3_PERF_0_TRANS.tif"); //example input file. This file will have already been converted to 8 bit and aligned before being read in.
run("Select None");
//run("Duplicate...", "ignore duplicate");
run("Auto Local Threshold", "method=Sauvola radius=15 parameter_1=0.2 parameter_2=0 white stack"); //Thresholding using Sauvola method
saveAs("Tiff", "recon_A3_PERF_0_THRESH.tif"); //Saving Output
run("Close All");

//Further postprocessing to strip out embolised vessels from thresholded image.
open("recon_A3_PERF_0_THRESH.tif");
Image.removeScale(); //left in as during saving some images had their scale set which caused issues with subsequent size analysis
open("recon_A3_PERF_0_TRANS.tif");
Image.removeScale();

run("Auto Local Threshold", "method=Sauvola radius=15 parameter_1=0.075 parameter_2=0 white stack");  //Rethresholding base image using a lower thresholding coefficient.
run("Invert","stack");

//This step is included as thresholding often resulted in a ring on the border between the stem and the backgorund. Breaking this ring avoided issues with the fill holes command.
makeRectangle(717, 6, 1164, 174);
setBackgroundColor(0, 0, 0);
run("Clear", "stack");

//The following sequence was designed to separate vessels from surrounding fibres. 
run("Select None");
run("Fill Holes","stack");
run("Erode","stack");
run("Analyze Particles...", "size=50-Infinity circularity=0.40-1.00 show=Masks clear stack");
run("Erode","stack");

//Applying mask onto thresholded image to remove embolised vessels
imageCalculator("OR create stack", "recon_A3_PERF_0_THRESH.tif","Mask of recon_A3_PERF_0_TRANS.tif");
run("Invert", "stack");

//Removing any small regions identified in the thresholded to eliminate 'false embolisms'
run("Analyze Particles...", "size=6-Infinity circularity=0.0-1.00 show=Masks clear stack"); 

saveAs("Tiff", "C:/MCT_23_Local/Water/recon_A3_PERF_0_THRESH_CLEAN.tif");
